# Supplementary material for: Describing the Sensory Complexity of Italian Wines: Application of the Rate-All-That-Apply (RATA) Method
Source: Foods. 2022 Aug 11;11(16):2417. doi: 10.3390/foods11162417 (PMC9407563; doi:10.3390/foods11162417)
Supplement: Supplementary file 1 [file foods-11-02417-s001.zip]

Archive with 2 entries (2 files):
- Supplementary Figure S1.pdf
- supplementary tables S 1-3.pdf
